# Supplementary material for: Evolutionarily conserved partial gene duplication in the Triticeae tribe of grasses confers pathogen resistance
Source: Genome Biol. 2018 Aug 15;19:116. doi: 10.1186/s13059-018-1472-7 (PMC6092874; doi:10.1186/s13059-018-1472-7)
Supplement: Supplementary file 2 — Table S1. Passport, phenotypic and gene haplotype data of barley accessions in the WHEALBI populations used for association mapping. Table S2. SNP calls and derived gene haplotypes for HvARM1. Table S3. SNP calls and derived gene haplotypes for HvPUB15. Table S4. Details of partial gene duplicate pairs in the barley genome. Table S5. Evolutionary conservation of partial gene duplicates in Triticeae tribe. Table S6. Transcript regulation of partial duplicates in host (Bgh) and non-host (Bgt) powdery mildew interaction in barley. Table S7. Primary microarray signal intensity data of HvThf1 and HvClpS1. (XLSX 90 kb) [file 13059_2018_1472_MOESM2_ESM.xlsx]

## Sheet: Table S1
Table S1: Passport, phenotypic and gene haplotype data of barley accessions in the WHEALBI populations used for association mapping.
Resistance data correspond to maximum infection scores recoded after inoculation by either Bgh isolate JKI-75 or JKI-242. R, resistant (up to 5% infection); MR, moderately resistant (up to 30% infection); MS, moderately susceptible (up to 50% infection); S, susceptible (up to 70% infection); HS, highly susceptible (more than 70% infection).
ID	Accession or cultivar name	Country of origin	Growth habit	Biological status	Row type	Resistance	Hapl HvARM1	Hapl HvPUB15
WB-214	Plumage Archer	Italy	Winter	breeding line	2	MS	H04	H11
WB-370	HOR3983	USA	unknown	Breeding line	6	MS	H02	H11
WB-476	HOR3270	Turkey	unknown	Breeding line	6	MR	H04	H02
WB-126	E Dong 85-1	China	Spring	Breeding line	2	MS	H04	H11
WB-135	BCC526	India	Spring	Breeding line	6	S	H02	H10
WB-167	BCC860	Uruguay	Spring	Breeding line	2	MS	H04	H11
WB-276	Tulunskii 23/11	Russia	Spring	Breeding line	6	HS	H02	H11
WB-305	HOR11371	Israel	Spring	Breeding line	2	R	H01	H11
WB-307	HOR11373	Israel	Spring	Breeding line	2	R	H04	H11
WB-001	Manas	Ukraine	Winter	cultivar	6	HS	H02	H01
WB-002	Igri	Germany	Winter	cultivar	2	MS	H04	H01
WB-020	Aldebaran	Italy	Winter	cultivar	6	S	H02	H01
WB-026	Ponente	Italy	Winter	cultivar	6	MS	H02	H01
WB-027	Robur	France	Winter	cultivar	6	HS	H02	H11
WB-028	Nure	Italy	Winter	cultivar	2	S	H04	H01
WB-031	Tarm92	Turkey	Facultative	cultivar	2	MS	H01	H11
WB-039	Istos	Italy	Winter	cultivar	2	S	H04	H01
WB-043	HOR261	USA	Spring	Cultivar	6	MR	H04	H11
WB-048	HOR804	USA	Spring	Cultivar	6	MS	H04	H10
WB-058	HOR3275	China	Spring	Cultivar	6	MS	H04	H11
WB-063	HOR4400	Eritrea	Spring	Cultivar	2	S	H04	H11
WB-101	Morex	USA	Spring	Cultivar	6	HS	H04	H11
WB-102	Beatrix	Germany	Spring	Cultivar	2	MS	H04	H11
WB-106	Ursa	Germany	Spring	Cultivar	2	MS	H04	H11
WB-166	Diamond	Canada	Spring	Cultivar	6	S	H04	H11
WB-169	Hazen	USA	Spring	Cultivar	6	S	H04	H11
WB-181	Aramier	Netherlands	Spring	Cultivar	2	S	H04	H11
WB-185	Blenheim	United Kingdom	Spring	Cultivar	2	MS	H01	H01
WB-186	Gambrinus	Netherlands	Spring	Cultivar	2	MS	H04	H11
WB-188	Ceres	France	Spring	Cultivar	2	HS	H04	H11
WB-189	Claret	United Kingdom	Spring	Cultivar	2	S	H04	H11
WB-191	Sixtine	Italy	Winter	Cultivar	6	MS	H02	H01
WB-192	Georgie	United Kingdom	Spring	Cultivar	2	MS	H04	H11
WB-194	Golf	United Kingdom	Spring	Cultivar	2	S	H04	H11
WB-195	Grit	Germany	Spring	Cultivar	2	MS	H04	H11
WB-196	Gryf	Poland	Spring	Cultivar	2	S	H04	H11
WB-199	Hunter	Ireland	Spring	Cultivar	2	S	H04	H11
WB-204	Menuet	Netherlands	Spring	Cultivar	2	S	H04	H11
WB-208	Nancy	Sweden	Spring	Cultivar	2	S	H04	H11
WB-210	Ortolan	Germany	Spring	Cultivar	2	S	H04	H11
WB-211	Pallas	Sweden	Spring	Cultivar	2	S	H04	H11
WB-217	Quantum	Austria	Spring	Cultivar	2	S	H04	H11
WB-220	Sõrla	Sweden	Spring	Cultivar	2	S	H04	H11
WB-222	Spartan	Czech Republic	Spring	Cultivar	2	S	H04	H11
WB-224	Tellus	Sweden	Spring	Cultivar	2	S	H04	H11
WB-226	Tyra	Denmark	Spring	Cultivar	2	R	H04	H11
WB-247	Agneta	FIN/SWE	Spring	Cultivar	6	MS	H02	H11
WB-315	Anni	Estonia	Spring	Cultivar	2	S	H04	H11
WB-316	Optic	United Kingdom	Spring	Cultivar	2	S	H04	H11
WB-321	Jukag gedbori	DPR of Korea	winter	Cultivar	im	S	H04	H04
WB-349	BCC20	United Arab Emirates	spring/facult?	Cultivar	2	MS	H01	H11
WB-357	HOR2589	Sudan	spring/facult?	Cultivar	6	HS	H04	H11
WB-510	Barke	Germany	Spring	Cultivar	2	R	H04	H11
WB-003	KW Cassia	Germany	Winter	Cultivar elite	2	S	H04	H01
WB-007	Saffron		Winter	Cultivar elite	2	S	H04	H11
WB-008	KWS Joy	Germany	Winter	Cultivar elite	2	MS	H04	H01
WB-009	Wintmalt	Germany	Winter	Cultivar elite	2	MS	H04	H01
WB-010	KWS Meridian	Germany	Winter	Cultivar elite	6	MS	H02	H01
WB-011	Escadre	France	Winter	Cultivar elite	6	MS	H02	H01
WB-012	KWS Lomerit	Germany	Winter	Cultivar elite	6	S	H02	H01
WB-013	KWS Tenor	Germany	Winter	Cultivar elite	6	S	H02	H01
WB-014	KWS Tonic	Germany	Winter	Cultivar elite	6	S	H02	H01
WB-022	Dea	Germany	Winter	Cultivar old	6	S	H02	H01
WB-024	Hatif de Grignon	France	Winter	Cultivar old	6	MS	H02	H10
WB-128	Vladivostok	China	Spring	Cultivar old	6	S	H04	H11
WB-130	Fengtien Black	China	Spring	Cultivar old	6	MS	H04	H11
WB-131	Harbin Native	China	Spring	Cultivar old	6	S	H04	H11
WB-133	Itu Native	China	Spring	Cultivar old	6	MS	H04	H11
WB-137	Ratna	India	Spring	Cultivar old	6	MR	H04	H11
WB-138	Lakhan	India	Spring	Cultivar old	6	S	H02	H10
WB-142	Pandukeshwar 2	India	Spring	Cultivar old	6	S	H03	H10
WB-143	Bijoria	India	Spring	Cultivar old	6	S	H04	H10
WB-144	Bana	India	Spring	Cultivar old	6	S	H02	H10
WB-147	Buhobori	Republic of Korea	Spring	Cultivar old	6	MS	H04	H04
WB-148	Namhaebori	Republic of Korea	Spring	Cultivar old	6	MS	H04	H04
WB-149	Hyanmaeg	Republic of Korea	Spring	Cultivar old	2	S	H04	H11
WB-151	Sariweon Yugmobori 1	Republic of Korea	Spring	Cultivar old	6	S	H04	H11
WB-152	Gupo Covered 2	Republic of Korea	Spring	Cultivar old	6	MR	H04	H04
WB-153	Gho 4	Nepal	Spring	Cultivar old	6	S	H02	H10
WB-154	Macha Khola 1	Nepal	Spring	Cultivar old	6	S	H02	H11
WB-158	TKN24b	Nepal	Spring	Cultivar old	6	S	H02	H01
WB-159	AC Oxbow	Canada	Spring	Cultivar old	2	S	H04	H11
WB-160	Aliso	Mexico	Spring	Cultivar old	6	MS	H01	H11
WB-161	Arupo	Mexico	Spring	Cultivar old	2	MR	H04	H11
WB-162	Beecher	USA	Spring	Cultivar old	6	S	H04	H11
WB-165	Compana	USA	Spring	Cultivar old	2	MS	H04	H11
WB-168	Gobernadora	Mexico	Spring	Cultivar old	2	MS	H02	H10
WB-170	Husky	Canada	Spring	Cultivar old	6	S	H04	H11
WB-175	Munsing	USA	Spring	Cultivar old	2	S	H04	H11
WB-183	Beka	France	Spring	Cultivar old	2	S	H04	H11
WB-187	Carlsberg II	Denmark	Spring	Cultivar old	2	S	H04	H11
WB-193	Golden Promise	United Kingdom	Spring	Cultivar old	2	MS	H04	H11
WB-201	Isaria	Germany	Spring	Cultivar old	2	S	H04	H11
WB-203	Mansholt, zweizeilig	Netherlands	Spring	Cultivar old	2	MS	H04	H11
WB-206	MFB 104	Hungary	Spring	Cultivar old	2	S	H04	H11
WB-218	Rika	Sweden	Spring	Cultivar old	2	S	H04	H11
WB-227	Union	Germany	Spring	Cultivar old	2	S	H04	H11
WB-228	Vada	Netherlands	Spring	Cultivar old	2	S	H02	H11
WB-229	Valticky	Czech Republic	Spring	Cultivar old	2	MS	H04	H11
WB-232	Volla	Germany	Spring	Cultivar old	2	S	H04	H11
WB-236	Goldfoil	Austria	Spring	Cultivar old	2	S	H04	H11
WB-237	Hana	Czech Republic	Spring	Cultivar old	2	S	H04	H11
WB-241	Pflugs Intensiv	Germany	Spring	Cultivar old	2	MS	H04	H11
WB-242	Plumage	United Kingdom	Spring	Cultivar old	2	MS	H02	H11
WB-244	Slovensky 802	Czech Republic	Spring	Cultivar old	2	HS	H04	H11
WB-249	Bigo	Netherlands	Spring	Cultivar old	6	S	H02	H11
WB-250	Olli	Finland	Spring	Cultivar old	6	HS	H04	H11
WB-252	Viking	Russia	Spring	Cultivar old	2	MS	H04	H11
WB-253	Risk	Russia	Spring	Cultivar old	2	MS	H04	H11
WB-258	Doneckij 650	Ukraine	Spring	Cultivar old	2	HS	H04	H11
WB-259	Odesskij 100	Ukraine	Spring	Cultivar old	2	MS	H02	H11
WB-260	Zhodinskij 5	Belarus	Spring	Cultivar old	2	S	H04	H11
WB-261	Tselinij 213	Kazakhstan	Spring	Cultivar old	2	S	H04	H11
WB-262	Granal	Kazakhstan	Spring	Cultivar old	2	MR	H04	H11
WB-263	Unumli-Arpa	Uzbekistan	Spring	Cultivar old	2	MR	H02	H11
WB-274	Pallidum 45	Russia	Spring	Cultivar old	6	S	H02	H11
WB-287	Pumper	Austria	Spring	Cultivar old	6	S	H02	H11
WB-312	Gull	Sweden	Spring	Cultivar old	2	S	H04	H11
WB-317	Asplund	Sweden	Spring	Cultivar old	6	S	H02	H11
WB-319	Maskin	Norway	Spring	Cultivar old	6	MS	H02	H11
WB-320	Vairogs	Latvia	Spring	Cultivar old	6	MS	H02	H11
WB-040	Tibet-A4	Tibet	Winter/facult?	Landrace	6	MS	H04	H11
WB-042	HOR214	Japan	Spring	Landrace	6	MS	H04	H10
WB-045	HOR683	Greece	Spring	Landrace	6	MS	H02	H03
WB-047	HOR736	Albania	Spring	Landrace	6	MS	H02	H11
WB-049	HOR842	China	Spring	Landrace	6	MR	H04	H10
WB-051	HOR1873	Greece	Spring	Landrace	6	S	H04	H11
WB-052	HOR2573	Ethiopia	Spring	Landrace	6	MR	H03	H10
WB-055	HOR2932	Ethiopia	Spring	Landrace	6	MR	H01	H11
WB-056	HOR3075	Ethiopia	Spring	Landrace	6	MR	H01	H10
WB-060	HOR3988	India	Spring	Landrace	6	MR	H03	H10
WB-061	HOR4031	India	Spring	Landrace	6	S	H02	H11
WB-065	MAROCAINE O79	Morocco	Spring	Landrace	?	R	H04	H11
WB-066	11194	Morocco	Spring	Landrace	?	MR	H04	H11
WB-069	RABAT	Morocco	Spring	Landrace	?	MS	H04	H11
WB-070	11678	Tunisia	Spring	Landrace	?	MS	H04	H11
WB-111	BCC93	Iraq	Facultative	Landrace	2	S	H04	H11
WB-113	BCC126	Morocco	facultative?	Landrace	6	S	H04	H11
WB-114	BCC129	Morocco	facultative?	Landrace	6	S	H02	H11
WB-119	BCC190	Syria	facultative?	Landrace	2	S	H02	H11
WB-121	BCC195	Syria	facultative?	Landrace	2	HS	H04	H11
WB-123	BCC219	Tajikistan	facultative?	Landrace	6	MS	H02	H11
WB-156	Ulleri 10	Nepal	Spring	Landrace	6	S	H02	H10
WB-157	BCC768	Nepal	Spring	Landrace	6	S	H02	H10
WB-269	BCC1480	Russia	Spring	Landrace	2	S	H01	H11
WB-270	BCC1481	Russia	Spring	Landrace	2	HS	H02	H11
WB-273	BCC1484	Russia	Spring	Landrace	6	S	H02	H11
WB-277	BCC1491	Russia	Spring	Landrace	6	S	H02	H11
WB-279	BCC1497	Kyrgyzstan	Spring	Landrace	2	MS	H02	H11
WB-280	BCC1498	Uzbekistan	Spring	Landrace	6	S	H02	H11
WB-281	BCC1500	Tajikistan	Spring	Landrace	6	MR	H02	H11
WB-282	BCC1503	Turkmenia	Spring	Landrace	6	MS	H04	H02
WB-290	BCC1561	Bulgaria	Spring	Landrace	6	HS	H02	H01
WB-297	HOR2835	Iran	Spring	Landrace	6	MS	H03	H09
WB-299	HOR7985	Turkey	spring	Landrace	2	MS	H04	H11
WB-300	HOR8006	Turkey	spring	Landrace	2	HS	H04	H11
WB-302	HOR8113	Turkey	spring	Landrace	2	MS	H01	H11
WB-311	Schwarze Gemeine Dreizack	Germany	Spring	Landrace	6	HS	H04	H11
WB-324	BCC53	Egypt	spring/facult?	Landrace	6	S	H02	H11
WB-325	BCC56	Egypt	spring/facult?	Landrace	2	S	H02	H11
WB-327	BCC97	Jordan	spring/facult?	Landrace	2	S	H04	H06
WB-329	BCC99	Jordan	spring/facult?	Landrace	2	HS	H02	H11
WB-333	BCC104	Jordan	spring/facult?	Landrace	2	S	H04	H03
WB-340	BCC187	Syria	spring/facult?	Landrace	6	S	H02	H11
WB-346	BCC196	Syria	spring/facult?	Landrace	2	HS	H04	H11
WB-350	BCC201	Syria	spring/facult?	Landrace	6	S	H04	H11
WB-351	BCC203	Syria	spring/facult?	Landrace	6	MS	H04	H11
WB-352	BCC205	Syria	spring/facult?	Landrace	6	R	H04	H11
WB-355	BCC214	Syria	spring/facult?	Landrace	6	S	H04	H11
WB-356	BCC216	Syria	spring/facult?	Landrace	2	S	H04	H11
WB-360	HOR4514	Yemen	spring/facult?	Landrace	def	S	H02	?
WB-363	HOR8212	Egypt	spring/facult?	Landrace	6	S	H02	H11
WB-365	HOR4008	China	winter?	Landrace	im	MR	H04	H11
WB-372	HOR7939	Ethiopia	spring	Landrace	2	MR	H01	H10
WB-374	HOR10463	Georgia	spring	Landrace	2	HS	H02	H11
WB-376	HOR2833	Iran	spring	Landrace	2	S	H02	H09
WB-377	HOR10651	Iraq	spring	Landrace	2	MS	H01	H11
WB-400	HOR5428	Ethiopia	spring	Landrace	6	MR	H01	H10
WB-401	HOR5939	Ethiopia	spring	Landrace	6	MR	H03	H10
WB-424	HOR9842	Libya	spring	Landrace	6	S	H04	H11
WB-427	HOR10136	Libya	spring	Landrace	6	S	H04	H11
WB-428	HOR10105	Libya	spring	Landrace	6	MS	H04	H11
WB-446	BCC1576	Spain	spring	Landrace	6	MS	H04	H11
WB-449	HOR13932	Spain	spring	Landrace	6	MS	H02	H11
WB-450	HOR13928	Spain	spring	Landrace	6	MS	H04	H11
WB-454	HOR452	Turkey	spring	Landrace	6	S	H02	H11
WB-456	HOR889	Turkey	spring	Landrace	6	MS	H02	H11
WB-457	HOR194	Ukraine	spring	Landrace	6	S	H02	H11
WB-458	HOR1466	Turkey	spring	Landrace	6	S	H04	H11
WB-460	HOR5895	Ethiopia	spring	Landrace	def	MR	H01	H11
WB-462	HOR10334	Ethiopia	spring	Landrace	def	MS	H03	H11
WB-465	HOR5918	Ethiopia	spring	Landrace	2	MR	H01	H11
WB-467	HOR11435	Ethiopia	spring	Landrace	2	MS	H04	H11
WB-469	HOR2779	Iran	spring	Landrace	2	S	H02	H11
WB-472	HOR1464	Afghanistan	spring	Landrace	6	MR	H04	H11
WB-473	HOR7321	Afghanistan	spring	Landrace	6	MR	H04	H11
WB-478	HOR9929	Libya	spring	Landrace	6	MS	H04	H11
WB-054	HOR2551	Ethiopia	Undetermined	Undetermined	?	MR	H03	H11
WB-074	HOR5342	Ethiopia	Undetermined	Undetermined	?	S	H01	H10
WB-091	HOR10280	Lybia	Undetermined	Undetermined	?	S	H04	H11
WB-094	HOR1683	Marocco	Undetermined	Undetermined	?	MS	H04	H11
WB-099	HOR4450	Ethiopia	Undetermined	Undetermined	?	MS	H04	H11
WB-200	HOR7531	Poland	Undetermined	Undetermined	?	S	H04	H11

## Sheet: Table S2
Table S2: SNP calls and derived gene haplotypes for HvARM1
Example of SNP marker ID (line 1): S3H_689573776 = SNP_chromosome 3H_position 689573776 on pseudomolecule
The SNP calls of all available 381 accessions of cultivated barley are shown. Of those, 203 accessions have been phenotyped for powdery mildew infection (Additional File 1: Table S1)
SNP call "N": missing or heterozygous
For genotype ID's see Additional File 2: Table S1
Genotype ID final	S3H_594731277	S3H_594731702	S3H_594731840	S3H_594732776	Haplotype	Type
WB-056	A	A	A	G	H01	Landrace
WB-372	A	A	A	G	H01	Landrace
WB-465	A	A	A	G	H01	Landrace
WB-460	A	A	A	G	H01	Landrace
WB-400	A	A	A	G	H01	Landrace
WB-055	A	A	A	G	H01	Landrace
WB-377	A	A	A	G	H01	Landrace
WB-302	A	A	A	G	H01	Landrace
WB-269	A	A	A	G	H01	Landrace
WB-016	A	A	A	G	H01	Cultivar
WB-017	A	A	A	G	H01	Cultivar
WB-018	A	A	A	G	H01	Cultivar
WB-160	A	A	A	G	H01	Cultivar
WB-185	A	A	A	G	H01	Cultivar
WB-221	A	A	A	G	H01	Cultivar
WB-225	A	A	A	G	H01	Cultivar
WB-245	A	A	A	G	H01	Cultivar
WB-305	A	A	A	G	H01	Cultivar
WB-306	A	A	A	G	H01	Cultivar
WB-031	A	A	A	G	H01	Cultivar
WB-349	A	A	A	G	H01	Cultivar
WB-375	A	A	A	G	H01	Cultivar
WB-461	A	A	A	G	H01	Cultivar
WB-463	A	A	A	G	H01	Cultivar
WB-466	A	A	A	G	H01	Cultivar
WB-468	A	A	A	G	H01	Cultivar
WB-474	A	A	A	G	H01	Cultivar
WB-074	A	A	A	G	H01	Cultivar
WB-077	A	A	A	G	H01	Cultivar
WB-078	A	A	A	G	H01	Cultivar
WB-088	A	A	A	G	H01	Cultivar
WB-281	C	A	A	A	H02	Landrace
WB-279	C	A	A	A	H02	Landrace
WB-045	C	A	A	A	H02	Landrace
WB-123	C	A	A	A	H02	Landrace
WB-449	C	A	A	A	H02	Landrace
WB-456	C	A	A	A	H02	Landrace
WB-047	C	A	A	A	H02	Landrace
WB-114	C	A	A	A	H02	Landrace
WB-280	C	A	A	A	H02	Landrace
WB-277	C	A	A	A	H02	Landrace
WB-324	C	A	A	A	H02	Landrace
WB-360	C	A	A	A	H02	Landrace
WB-469	C	A	A	A	H02	Landrace
WB-061	C	A	A	A	H02	Landrace
WB-454	C	A	A	A	H02	Landrace
WB-325	C	A	A	A	H02	Landrace
WB-376	C	A	A	A	H02	Landrace
WB-457	C	A	A	A	H02	Landrace
WB-363	C	A	A	A	H02	Landrace
WB-273	C	A	A	A	H02	Landrace
WB-340	C	A	A	A	H02	Landrace
WB-157	C	A	A	A	H02	Landrace
WB-156	C	A	A	A	H02	Landrace
WB-119	C	A	A	A	H02	Landrace
WB-270	C	A	A	A	H02	Landrace
WB-290	C	A	A	A	H02	Landrace
WB-374	C	A	A	A	H02	Landrace
WB-329	C	A	A	A	H02	Landrace
WB-001	C	A	A	A	H02	Cultivar
WB-010	C	A	A	A	H02	Cultivar
WB-011	C	A	A	A	H02	Cultivar
WB-012	C	A	A	A	H02	Cultivar
WB-124	C	A	A	A	H02	Cultivar
WB-013	C	A	A	A	H02	Cultivar
WB-132	C	A	A	A	H02	Cultivar
WB-135	C	A	A	A	H02	Cultivar
WB-138	C	A	A	A	H02	Cultivar
WB-139	C	A	A	A	H02	Cultivar
WB-014	C	A	A	A	H02	Cultivar
WB-140	C	A	A	A	H02	Cultivar
WB-144	C	A	A	A	H02	Cultivar
WB-015	C	A	A	A	H02	Cultivar
WB-153	C	A	A	A	H02	Cultivar
WB-154	C	A	A	A	H02	Cultivar
WB-155	C	A	A	A	H02	Cultivar
WB-158	C	A	A	A	H02	Cultivar
WB-163	C	A	A	A	H02	Cultivar
WB-168	C	A	A	A	H02	Cultivar
WB-191	C	A	A	A	H02	Cultivar
WB-020	C	A	A	A	H02	Cultivar
WB-022	C	A	A	A	H02	Cultivar
WB-228	C	A	A	A	H02	Cultivar
WB-238	C	A	A	A	H02	Cultivar
WB-024	C	A	A	A	H02	Cultivar
WB-242	C	A	A	A	H02	Cultivar
WB-247	C	A	A	A	H02	Cultivar
WB-249	C	A	A	A	H02	Cultivar
WB-025	C	A	A	A	H02	Cultivar
WB-259	C	A	A	A	H02	Cultivar
WB-026	C	A	A	A	H02	Cultivar
WB-263	C	A	A	A	H02	Cultivar
WB-267	C	A	A	A	H02	Cultivar
WB-027	C	A	A	A	H02	Cultivar
WB-274	C	A	A	A	H02	Cultivar
WB-276	C	A	A	A	H02	Cultivar
WB-278	C	A	A	A	H02	Cultivar
WB-285	C	A	A	A	H02	Cultivar
WB-287	C	A	A	A	H02	Cultivar
WB-288	C	A	A	A	H02	Cultivar
WB-289	C	A	A	A	H02	Cultivar
WB-292	C	A	A	A	H02	Cultivar
WB-298	C	A	A	A	H02	Cultivar
WB-030	C	A	A	A	H02	Cultivar
WB-304	C	A	A	A	H02	Cultivar
WB-317	C	A	A	A	H02	Cultivar
WB-318	C	A	A	A	H02	Cultivar
WB-319	C	A	A	A	H02	Cultivar
WB-320	C	A	A	A	H02	Cultivar
WB-331	C	A	A	A	H02	Cultivar
WB-336	C	A	A	A	H02	Cultivar
WB-338	C	A	A	A	H02	Cultivar
WB-341	C	A	A	A	H02	Cultivar
WB-342	C	A	A	A	H02	Cultivar
WB-347	C	A	A	A	H02	Cultivar
WB-354	C	A	A	A	H02	Cultivar
WB-359	C	A	A	A	H02	Cultivar
WB-362	C	A	A	A	H02	Cultivar
WB-364	C	A	A	A	H02	Cultivar
WB-368	C	A	A	A	H02	Cultivar
WB-370	C	A	A	A	H02	Cultivar
WB-371	C	A	A	A	H02	Cultivar
WB-398	C	A	A	A	H02	Cultivar
WB-399	C	A	A	A	H02	Cultivar
WB-004	C	A	A	A	H02	Cultivar
WB-402	C	A	A	A	H02	Cultivar
WB-404	C	A	A	A	H02	Cultivar
WB-405	C	A	A	A	H02	Cultivar
WB-422	C	A	A	A	H02	Cultivar
WB-448	C	A	A	A	H02	Cultivar
WB-451	C	A	A	A	H02	Cultivar
WB-452	C	A	A	A	H02	Cultivar
WB-453	C	A	A	A	H02	Cultivar
WB-459	C	A	A	A	H02	Cultivar
WB-470	C	A	A	A	H02	Cultivar
WB-471	C	A	A	A	H02	Cultivar
WB-475	C	A	A	A	H02	Cultivar
WB-050	C	A	A	A	H02	Cultivar
WB-502	C	A	A	A	H02	Cultivar
WB-053	C	A	A	A	H02	Cultivar
WB-006	C	A	A	A	H02	Cultivar
WB-064	C	A	A	A	H02	Cultivar
WB-067	C	A	A	A	H02	Cultivar
WB-096	C	A	A	A	H02	Cultivar
WB-097	C	A	A	A	H02	Cultivar
WB-052	C	A	A	G	H03	Landrace
WB-401	C	A	A	G	H03	Landrace
WB-060	C	A	A	G	H03	Landrace
WB-462	C	A	A	G	H03	Landrace
WB-297	C	A	A	G	H03	Landrace
WB-118	C	A	A	G	H03	Cultivar
WB-142	C	A	A	G	H03	Cultivar
WB-164	C	A	A	G	H03	Cultivar
WB-171	C	A	A	G	H03	Cultivar
WB-215	C	A	A	G	H03	Cultivar
WB-326	C	A	A	G	H03	Cultivar
WB-384	C	A	A	G	H03	Cultivar
WB-477	C	A	A	G	H03	Cultivar
WB-054	C	A	A	G	H03	Cultivar
WB-062	C	A	A	G	H03	Cultivar
WB-065	C	T	T	G	H04	Landrace
WB-352	C	T	T	G	H04	Landrace
WB-473	C	T	T	G	H04	Landrace
WB-049	C	T	T	G	H04	Landrace
WB-472	C	T	T	G	H04	Landrace
WB-066	C	T	T	G	H04	Landrace
WB-365	C	T	T	G	H04	Landrace
WB-450	C	T	T	G	H04	Landrace
WB-478	C	T	T	G	H04	Landrace
WB-428	C	T	T	G	H04	Landrace
WB-069	C	T	T	G	H04	Landrace
WB-467	C	T	T	G	H04	Landrace
WB-282	C	T	T	G	H04	Landrace
WB-299	C	T	T	G	H04	Landrace
WB-042	C	T	T	G	H04	Landrace
WB-351	C	T	T	G	H04	Landrace
WB-446	C	T	T	G	H04	Landrace
WB-040	C	T	T	G	H04	Landrace
WB-070	C	T	T	G	H04	Landrace
WB-350	C	T	T	G	H04	Landrace
WB-113	C	T	T	G	H04	Landrace
WB-051	C	T	T	G	H04	Landrace
WB-111	C	T	T	G	H04	Landrace
WB-355	C	T	T	G	H04	Landrace
WB-333	C	T	T	G	H04	Landrace
WB-458	C	T	T	G	H04	Landrace
WB-427	C	T	T	G	H04	Landrace
WB-327	C	T	T	G	H04	Landrace
WB-424	C	T	T	G	H04	Landrace
WB-356	C	T	T	G	H04	Landrace
WB-121	C	T	T	G	H04	Landrace
WB-311	C	T	T	G	H04	Landrace
WB-300	C	T	T	G	H04	Landrace
WB-346	C	T	T	G	H04	Landrace
WB-101	C	T	T	G	H04	Cultivar
WB-019	C	T	T	G	H04	Cultivar
WB-029	C	T	T	G	H04	Cultivar
WB-057	C	T	T	G	H04	Cultivar
WB-100	C	T	T	G	H04	Cultivar
WB-102	C	T	T	G	H04	Cultivar
WB-103	C	T	T	G	H04	Cultivar
WB-104	C	T	T	G	H04	Cultivar
WB-105	C	T	T	G	H04	Cultivar
WB-106	C	T	T	G	H04	Cultivar
WB-107	C	T	T	G	H04	Cultivar
WB-108	C	T	T	G	H04	Cultivar
WB-109	C	T	T	G	H04	Cultivar
WB-115	C	T	T	G	H04	Cultivar
WB-117	C	T	T	G	H04	Cultivar
WB-120	C	T	T	G	H04	Cultivar
WB-122	C	T	T	G	H04	Cultivar
WB-125	C	T	T	G	H04	Cultivar
WB-126	C	T	T	G	H04	Cultivar
WB-127	C	T	T	G	H04	Cultivar
WB-128	C	T	T	G	H04	Cultivar
WB-129	C	T	T	G	H04	Cultivar
WB-130	C	T	T	G	H04	Cultivar
WB-131	C	T	T	G	H04	Cultivar
WB-133	C	T	T	G	H04	Cultivar
WB-134	C	T	T	G	H04	Cultivar
WB-137	C	T	T	G	H04	Cultivar
WB-141	C	T	T	G	H04	Cultivar
WB-143	C	T	T	G	H04	Cultivar
WB-145	C	T	T	G	H04	Cultivar
WB-146	C	T	T	G	H04	Cultivar
WB-147	C	T	T	G	H04	Cultivar
WB-148	C	T	T	G	H04	Cultivar
WB-149	C	T	T	G	H04	Cultivar
WB-150	C	T	T	G	H04	Cultivar
WB-151	C	T	T	G	H04	Cultivar
WB-152	C	T	T	G	H04	Cultivar
WB-159	C	T	T	G	H04	Cultivar
WB-161	C	T	T	G	H04	Cultivar
WB-162	C	T	T	G	H04	Cultivar
WB-165	C	T	T	G	H04	Cultivar
WB-166	C	T	T	G	H04	Cultivar
WB-167	C	T	T	G	H04	Cultivar
WB-169	C	T	T	G	H04	Cultivar
WB-170	C	T	T	G	H04	Cultivar
WB-173	C	T	T	G	H04	Cultivar
WB-174	C	T	T	G	H04	Cultivar
WB-175	C	T	T	G	H04	Cultivar
WB-180	C	T	T	G	H04	Cultivar
WB-181	C	T	T	G	H04	Cultivar
WB-183	C	T	T	G	H04	Cultivar
WB-186	C	T	T	G	H04	Cultivar
WB-187	C	T	T	G	H04	Cultivar
WB-188	C	T	T	G	H04	Cultivar
WB-189	C	T	T	G	H04	Cultivar
WB-192	C	T	T	G	H04	Cultivar
WB-193	C	T	T	G	H04	Cultivar
WB-194	C	T	T	G	H04	Cultivar
WB-195	C	T	T	G	H04	Cultivar
WB-196	C	T	T	G	H04	Cultivar
WB-197	C	T	T	G	H04	Cultivar
WB-198	C	T	T	G	H04	Cultivar
WB-199	C	T	T	G	H04	Cultivar
WB-002	C	T	T	G	H04	Cultivar
WB-200	C	T	T	G	H04	Cultivar
WB-201	C	T	T	G	H04	Cultivar
WB-202	C	T	T	G	H04	Cultivar
WB-203	C	T	T	G	H04	Cultivar
WB-204	C	T	T	G	H04	Cultivar
WB-205	C	T	T	G	H04	Cultivar
WB-206	C	T	T	G	H04	Cultivar
WB-207	C	T	T	G	H04	Cultivar
WB-208	C	T	T	G	H04	Cultivar
WB-209	C	T	T	G	H04	Cultivar
WB-210	C	T	T	G	H04	Cultivar
WB-211	C	T	T	G	H04	Cultivar
WB-212	C	T	T	G	H04	Cultivar
WB-213	C	T	T	G	H04	Cultivar
WB-214	C	T	T	G	H04	Cultivar
WB-216	C	T	T	G	H04	Cultivar
WB-217	C	T	T	G	H04	Cultivar
WB-218	C	T	T	G	H04	Cultivar
WB-219	C	T	T	G	H04	Cultivar
WB-220	C	T	T	G	H04	Cultivar
WB-222	C	T	T	G	H04	Cultivar
WB-223	C	T	T	G	H04	Cultivar
WB-224	C	T	T	G	H04	Cultivar
WB-226	C	T	T	G	H04	Cultivar
WB-227	C	T	T	G	H04	Cultivar
WB-229	C	T	T	G	H04	Cultivar
WB-230	C	T	T	G	H04	Cultivar
WB-231	C	T	T	G	H04	Cultivar
WB-232	C	T	T	G	H04	Cultivar
WB-233	C	T	T	G	H04	Cultivar
WB-234	C	T	T	G	H04	Cultivar
WB-235	C	T	T	G	H04	Cultivar
WB-236	C	T	T	G	H04	Cultivar
WB-237	C	T	T	G	H04	Cultivar
WB-239	C	T	T	G	H04	Cultivar
WB-240	C	T	T	G	H04	Cultivar
WB-241	C	T	T	G	H04	Cultivar
WB-243	C	T	T	G	H04	Cultivar
WB-244	C	T	T	G	H04	Cultivar
WB-246	C	T	T	G	H04	Cultivar
WB-250	C	T	T	G	H04	Cultivar
WB-251	C	T	T	G	H04	Cultivar
WB-252	C	T	T	G	H04	Cultivar
WB-253	C	T	T	G	H04	Cultivar
WB-254	C	T	T	G	H04	Cultivar
WB-255	C	T	T	G	H04	Cultivar
WB-256	C	T	T	G	H04	Cultivar
WB-257	C	T	T	G	H04	Cultivar
WB-258	C	T	T	G	H04	Cultivar
WB-260	C	T	T	G	H04	Cultivar
WB-261	C	T	T	G	H04	Cultivar
WB-262	C	T	T	G	H04	Cultivar
WB-264	C	T	T	G	H04	Cultivar
WB-266	C	T	T	G	H04	Cultivar
WB-268	C	T	T	G	H04	Cultivar
WB-271	C	T	T	G	H04	Cultivar
WB-272	C	T	T	G	H04	Cultivar
WB-275	C	T	T	G	H04	Cultivar
WB-028	C	T	T	G	H04	Cultivar
WB-284	C	T	T	G	H04	Cultivar
WB-286	C	T	T	G	H04	Cultivar
WB-291	C	T	T	G	H04	Cultivar
WB-293	C	T	T	G	H04	Cultivar
WB-294	C	T	T	G	H04	Cultivar
WB-003	C	T	T	G	H04	Cultivar
WB-303	C	T	T	G	H04	Cultivar
WB-307	C	T	T	G	H04	Cultivar
WB-308	C	T	T	G	H04	Cultivar
WB-309	C	T	T	G	H04	Cultivar
WB-312	C	T	T	G	H04	Cultivar
WB-315	C	T	T	G	H04	Cultivar
WB-316	C	T	T	G	H04	Cultivar
WB-032	C	T	T	G	H04	Cultivar
WB-321	C	T	T	G	H04	Cultivar
WB-322	C	T	T	G	H04	Cultivar
WB-323	C	T	T	G	H04	Cultivar
WB-328	C	T	T	G	H04	Cultivar
WB-332	C	T	T	G	H04	Cultivar
WB-334	C	T	T	G	H04	Cultivar
WB-335	C	T	T	G	H04	Cultivar
WB-337	C	T	T	G	H04	Cultivar
WB-339	C	T	T	G	H04	Cultivar
WB-343	C	T	T	G	H04	Cultivar
WB-344	C	T	T	G	H04	Cultivar
WB-345	C	T	T	G	H04	Cultivar
WB-348	C	T	T	G	H04	Cultivar
WB-353	C	T	T	G	H04	Cultivar
WB-357	C	T	T	G	H04	Cultivar
WB-361	C	T	T	G	H04	Cultivar
WB-037	C	T	T	G	H04	Cultivar
WB-373	C	T	T	G	H04	Cultivar
WB-379	C	T	T	G	H04	Cultivar
WB-382	C	T	T	G	H04	Cultivar
WB-039	C	T	T	G	H04	Cultivar
WB-393	C	T	T	G	H04	Cultivar
WB-403	C	T	T	G	H04	Cultivar
WB-041	C	T	T	G	H04	Cultivar
WB-426	C	T	T	G	H04	Cultivar
WB-043	C	T	T	G	H04	Cultivar
WB-044	C	T	T	G	H04	Cultivar
WB-447	C	T	T	G	H04	Cultivar
WB-455	C	T	T	G	H04	Cultivar
WB-046	C	T	T	G	H04	Cultivar
WB-464	C	T	T	G	H04	Cultivar
WB-476	C	T	T	G	H04	Cultivar
WB-048	C	T	T	G	H04	Cultivar
WB-005	C	T	T	G	H04	Cultivar
WB-510	C	T	T	G	H04	Cultivar
WB-512	C	T	T	G	H04	Cultivar
WB-058	C	T	T	G	H04	Cultivar
WB-059	C	T	T	G	H04	Cultivar
WB-063	C	T	T	G	H04	Cultivar
WB-007	C	T	T	G	H04	Cultivar
WB-071	C	T	T	G	H04	Cultivar
WB-008	C	T	T	G	H04	Cultivar
WB-089	C	T	T	G	H04	Cultivar
WB-009	C	T	T	G	H04	Cultivar
WB-090	C	T	T	G	H04	Cultivar
WB-091	C	T	T	G	H04	Cultivar
WB-094	C	T	T	G	H04	Cultivar
WB-095	C	T	T	G	H04	Cultivar
WB-098	C	T	T	G	H04	Cultivar
WB-099	C	T	T	G	H04	Cultivar

## Sheet: Table S3
Table S3: SNP calls and derived gene haplotypes for HvPUB15
Example of SNP marker ID (line 1): S3H_689573776 = SNP_chromosome 3H_position 689573776 on pseudomolecule
The SNP calls of all available 381 accessions of cultivated barley are shown. Of those, 203 accessions have been phenotyped for powdery mildew infection (Additional File 1: Table S1)
SNP call "N": missing or heterozygous
For genotype ID's see Additional File 2: Table S1
Genotype ID final	S3H_689573776	S3H_689573802	S3H_689573944	S3H_689574025	S3H_689574119	S3H_689574335	S3H_689574373	S3H_689574678	S3H_689575062	S3H_689575065	S3H_689575380	S3H_689575758	S3H_689575914	S3H_689576012	S3H_689576844	S3H_689578439	S3H_689578443	S3H_689580243	S3H_689580256	Haplotype
WB-452	A	A	N	G	A	T	N	G	T	A	A	T	A	G	N	G	C	C	G	?
WB-360	G	T	A	A	G	C	T	A	C	G	G	N	G	A	C	G	T	N	N	?
WB-361	G	T	A	A	G	N	N	A	C	G	G	C	G	A	C	N	T	C	G	?
WB-334	G	T	G	A	A	N	C	G	T	G	A	N	G	A	N	A	T	C	G	?
WB-309	A	A	A	G	A	N	C	G	T	A	A	T	A	G	T	G	C	C	G	H01
WB-028	A	A	A	G	A	T	C	G	T	A	A	N	A	G	T	G	C	C	G	H01
WB-001	A	A	A	G	A	T	C	G	T	A	A	T	A	G	T	G	C	C	G	H01
WB-010	A	A	A	G	A	T	C	G	T	A	A	T	A	G	T	G	C	C	G	H01
WB-011	A	A	A	G	A	T	C	G	T	A	A	T	A	G	T	G	C	C	G	H01
WB-012	A	A	A	G	A	T	C	G	T	A	A	T	A	G	T	G	C	C	G	H01
WB-013	A	A	A	G	A	T	C	G	T	A	A	T	A	G	T	G	C	C	G	H01
WB-014	A	A	A	G	A	T	C	G	T	A	A	T	A	G	T	G	C	C	G	H01
WB-158	A	A	A	G	A	T	C	G	T	A	A	T	A	G	T	G	C	C	G	H01
WB-185	A	A	A	G	A	T	C	G	T	A	A	T	A	G	T	G	C	C	G	H01
WB-191	A	A	A	G	A	T	C	G	T	A	A	T	A	G	T	G	C	C	G	H01
WB-002	A	A	A	G	A	T	C	G	T	A	A	T	A	G	T	G	C	C	G	H01
WB-020	A	A	A	G	A	T	C	G	T	A	A	T	A	G	T	G	C	C	G	H01
WB-213	A	A	A	G	A	T	C	G	T	A	A	T	A	G	T	G	C	C	G	H01
WB-022	A	A	A	G	A	T	C	G	T	A	A	T	A	G	T	G	C	C	G	H01
WB-025	A	A	A	G	A	T	C	G	T	A	A	T	A	G	T	G	C	C	G	H01
WB-026	A	A	A	G	A	T	C	G	T	A	A	T	A	G	T	G	C	C	G	H01
WB-266	A	A	A	G	A	T	C	G	T	A	A	T	A	G	T	G	C	C	G	H01
WB-288	A	A	A	G	A	T	C	G	T	A	A	T	A	G	T	G	C	C	G	H01
WB-289	A	A	A	G	A	T	C	G	T	A	A	T	A	G	T	G	C	C	G	H01
WB-290	A	A	A	G	A	T	C	G	T	A	A	T	A	G	T	G	C	C	G	H01
WB-003	A	A	A	G	A	T	C	G	T	A	A	T	A	G	T	G	C	C	G	H01
WB-032	A	A	A	G	A	T	C	G	T	A	A	T	A	G	T	G	C	C	G	H01
WB-037	A	A	A	G	A	T	C	G	T	A	A	T	A	G	T	G	C	C	G	H01
WB-039	A	A	A	G	A	T	C	G	T	A	A	T	A	G	T	G	C	C	G	H01
WB-004	A	A	A	G	A	T	C	G	T	A	A	T	A	G	T	G	C	C	G	H01
WB-459	A	A	A	G	A	T	C	G	T	A	A	T	A	G	T	G	C	C	G	H01
WB-005	A	A	A	G	A	T	C	G	T	A	A	T	A	G	T	G	C	C	G	H01
WB-006	A	A	A	G	A	T	C	G	T	A	A	T	A	G	T	G	C	C	G	H01
WB-008	A	A	A	G	A	T	C	G	T	A	A	T	A	G	T	G	C	C	G	H01
WB-009	A	A	A	G	A	T	C	G	T	A	A	T	A	G	T	G	C	C	G	H01
WB-354	A	A	A	G	A	T	C	G	T	A	A	T	A	G	T	N	N	C	G	H01
WB-282	A	A	A	G	A	T	C	G	T	A	A	T	A	G	T	G	C	G	A	H02
WB-476	A	A	A	G	A	T	C	G	T	A	A	T	A	G	T	G	C	G	A	H02
WB-322	A	A	A	G	A	T	C	G	T	A	A	T	G	A	T	G	C	C	G	H03
WB-332	A	A	A	G	A	T	C	G	T	A	A	T	G	A	T	G	C	C	G	H03
WB-333	A	A	A	G	A	T	C	G	T	A	A	T	G	A	T	G	C	C	G	H03
WB-343	A	A	A	G	A	T	C	G	T	A	A	T	G	A	T	G	C	C	G	H03
WB-348	A	A	A	G	A	T	C	G	T	A	A	T	G	A	T	G	C	C	G	H03
WB-045	A	A	A	G	A	T	C	G	T	A	A	T	G	A	T	G	C	C	G	H03
WB-477	A	A	A	G	A	T	C	G	T	A	A	T	G	A	T	G	C	C	G	H03
WB-062	A	A	A	G	A	T	C	G	T	A	A	T	G	A	T	G	C	C	G	H03
WB-097	A	A	A	G	A	T	C	G	T	A	A	T	G	A	T	G	C	C	G	H03
WB-118	A	A	A	G	A	T	C	G	T	A	A	T	G	A	T	G	C	G	A	H04
WB-145	A	A	A	G	A	T	C	G	T	A	A	T	G	A	T	G	C	G	A	H04
WB-147	A	A	A	G	A	T	C	G	T	A	A	T	G	A	T	G	C	G	A	H04
WB-148	A	A	A	G	A	T	C	G	T	A	A	T	G	A	T	G	C	G	A	H04
WB-150	A	A	A	G	A	T	C	G	T	A	A	T	G	A	T	G	C	G	A	H04
WB-152	A	A	A	G	A	T	C	G	T	A	A	T	G	A	T	G	C	G	A	H04
WB-321	A	A	A	G	A	T	C	G	T	A	A	T	G	A	T	G	C	G	A	H04
WB-426	A	A	A	G	A	T	N	G	T	A	A	T	G	A	T	G	C	C	G	H05
WB-327	A	A	A	G	A	T	N	G	T	A	A	T	G	A	T	G	C	G	A	H06
WB-109	G	T	A	A	A	C	C	G	T	G	A	C	G	A	C	G	T	C	G	H08
WB-297	G	T	A	A	A	C	C	G	T	G	A	C	G	A	C	G	T	G	A	H09
WB-376	G	T	A	A	A	C	C	G	T	G	A	C	G	A	C	G	T	G	A	H09
WB-134	G	T	A	A	G	C	N	A	C	G	G	C	G	A	C	G	T	C	G	H10
WB-135	G	T	A	A	G	C	T	A	C	G	G	C	G	A	C	G	T	C	G	H10
WB-138	G	T	A	A	G	C	T	A	C	G	G	C	G	A	C	G	T	C	G	H10
WB-140	G	T	A	A	G	C	T	A	C	G	G	C	G	A	C	G	T	C	G	H10
WB-141	G	T	A	A	G	C	T	A	C	G	G	C	G	A	C	G	T	C	G	H10
WB-142	G	T	A	A	G	C	T	A	C	G	G	C	G	A	C	G	T	C	G	H10
WB-143	G	T	A	A	G	C	T	A	C	G	G	C	G	A	C	G	T	C	G	H10
WB-144	G	T	A	A	G	C	T	A	C	G	G	C	G	A	C	G	T	C	G	H10
WB-146	G	T	A	A	G	C	T	A	C	G	G	C	G	A	C	G	T	C	G	H10
WB-153	G	T	A	A	G	C	T	A	C	G	G	C	G	A	C	G	T	C	G	H10
WB-155	G	T	A	A	G	C	T	A	C	G	G	C	G	A	C	G	T	C	G	H10
WB-156	G	T	A	A	G	C	T	A	C	G	G	C	G	A	C	G	T	C	G	H10
WB-157	G	T	A	A	G	C	T	A	C	G	G	C	G	A	C	G	T	C	G	H10
WB-168	G	T	A	A	G	C	T	A	C	G	G	C	G	A	C	G	T	C	G	H10
WB-171	G	T	A	A	G	C	T	A	C	G	G	C	G	A	C	G	T	C	G	H10
WB-024	G	T	A	A	G	C	T	A	C	G	G	C	G	A	C	G	T	C	G	H10
WB-326	G	T	A	A	G	C	T	A	C	G	G	C	G	A	C	G	T	C	G	H10
WB-336	G	T	A	A	G	C	T	A	C	G	G	C	G	A	C	G	T	C	G	H10
WB-372	G	T	A	A	G	C	T	A	C	G	G	C	G	A	C	G	T	C	G	H10
WB-400	G	T	A	A	G	C	T	A	C	G	G	C	G	A	C	G	T	C	G	H10
WB-401	G	T	A	A	G	C	T	A	C	G	G	C	G	A	C	G	T	C	G	H10
WB-403	G	T	A	A	G	C	T	A	C	G	G	C	G	A	C	G	T	C	G	H10
WB-042	G	T	A	A	G	C	T	A	C	G	G	C	G	A	C	G	T	C	G	H10
WB-461	G	T	A	A	G	C	T	A	C	G	G	C	G	A	C	G	T	C	G	H10
WB-463	G	T	A	A	G	C	T	A	C	G	G	C	G	A	C	G	T	C	G	H10
WB-470	G	T	A	A	G	C	T	A	C	G	G	C	G	A	C	G	T	C	G	H10
WB-474	G	T	A	A	G	C	T	A	C	G	G	C	G	A	C	G	T	C	G	H10
WB-048	G	T	A	A	G	C	T	A	C	G	G	C	G	A	C	G	T	C	G	H10
WB-049	G	T	A	A	G	C	T	A	C	G	G	C	G	A	C	G	T	C	G	H10
WB-052	G	T	A	A	G	C	T	A	C	G	G	C	G	A	C	G	T	C	G	H10
WB-056	G	T	A	A	G	C	T	A	C	G	G	C	G	A	C	G	T	C	G	H10
WB-059	G	T	A	A	G	C	T	A	C	G	G	C	G	A	C	G	T	C	G	H10
WB-060	G	T	A	A	G	C	T	A	C	G	G	C	G	A	C	G	T	C	G	H10
WB-074	G	T	A	A	G	C	T	A	C	G	G	C	G	A	C	G	T	C	G	H10
WB-468	G	T	A	A	G	C	T	A	C	G	N	C	G	A	C	G	T	C	G	H10
WB-015	G	T	A	A	G	C	T	A	N	G	G	C	G	A	C	G	T	C	G	H10
WB-338	G	T	A	A	G	C	T	A	N	G	G	C	G	A	C	G	T	C	G	H10
WB-122	G	T	A	A	G	C	T	N	C	G	G	C	G	A	C	G	T	C	G	H10
WB-016	G	T	G	A	A	C	C	G	T	G	A	C	G	A	C	A	T	C	G	H11
WB-017	G	T	G	A	A	C	C	G	T	G	A	C	G	A	C	A	T	C	G	H11
WB-018	G	T	G	A	A	C	C	G	T	G	A	C	G	A	C	A	T	C	G	H11
WB-019	G	T	G	A	A	C	C	G	T	G	A	C	G	A	C	A	T	C	G	H11
WB-029	G	T	G	A	A	C	C	G	T	G	A	C	G	A	C	A	T	C	G	H11
WB-057	G	T	G	A	A	C	C	G	T	G	A	C	G	A	C	A	T	C	G	H11
WB-100	G	T	G	A	A	C	C	G	T	G	A	C	G	A	C	A	T	C	G	H11
WB-102	G	T	G	A	A	C	C	G	T	G	A	C	G	A	C	A	T	C	G	H11
WB-103	G	T	G	A	A	C	C	G	T	G	A	C	G	A	C	A	T	C	G	H11
WB-104	G	T	G	A	A	C	C	G	T	G	A	C	G	A	C	A	T	C	G	H11
WB-105	G	T	G	A	A	C	C	G	T	G	A	C	G	A	C	A	T	C	G	H11
WB-106	G	T	G	A	A	C	C	G	T	G	A	C	G	A	C	A	T	C	G	H11
WB-107	G	T	G	A	A	C	C	G	T	G	A	C	G	A	C	A	T	C	G	H11
WB-108	G	T	G	A	A	C	C	G	T	G	A	C	G	A	C	A	T	C	G	H11
WB-111	G	T	G	A	A	C	C	G	T	G	A	C	G	A	C	A	T	C	G	H11
WB-113	G	T	G	A	A	C	C	G	T	G	A	C	G	A	C	A	T	C	G	H11
WB-114	G	T	G	A	A	C	C	G	T	G	A	C	G	A	C	A	T	C	G	H11
WB-115	G	T	G	A	A	C	C	G	T	G	A	C	G	A	C	A	T	C	G	H11
WB-117	G	T	G	A	A	C	C	G	T	G	A	C	G	A	C	A	T	C	G	H11
WB-119	G	T	G	A	A	C	C	G	T	G	A	C	G	A	C	A	T	C	G	H11
WB-120	G	T	G	A	A	C	C	G	T	G	A	C	G	A	C	A	T	C	G	H11
WB-121	G	T	G	A	A	C	C	G	T	G	A	C	G	A	C	A	T	C	G	H11
WB-123	G	T	G	A	A	C	C	G	T	G	A	C	G	A	C	A	T	C	G	H11
WB-124	G	T	G	A	A	C	C	G	T	G	A	C	G	A	C	A	T	C	G	H11
WB-125	G	T	G	A	A	C	C	G	T	G	A	C	G	A	C	A	T	C	G	H11
WB-126	G	T	G	A	A	C	C	G	T	G	A	C	G	A	C	A	T	C	G	H11
WB-127	G	T	G	A	A	C	C	G	T	G	A	C	G	A	C	A	T	C	G	H11
WB-128	G	T	G	A	A	C	C	G	T	G	A	C	G	A	C	A	T	C	G	H11
WB-129	G	T	G	A	A	C	C	G	T	G	A	C	G	A	C	A	T	C	G	H11
WB-130	G	T	G	A	A	C	C	G	T	G	A	C	G	A	C	A	T	C	G	H11
WB-131	G	T	G	A	A	C	C	G	T	G	A	C	G	A	C	A	T	C	G	H11
WB-132	G	T	G	A	A	C	C	G	T	G	A	C	G	A	C	A	T	C	G	H11
WB-133	G	T	G	A	A	C	C	G	T	G	A	C	G	A	C	A	T	C	G	H11
WB-137	G	T	G	A	A	C	C	G	T	G	A	C	G	A	C	A	T	C	G	H11
WB-139	G	T	G	A	A	C	C	G	T	G	A	C	G	A	C	A	T	C	G	H11
WB-149	G	T	G	A	A	C	C	G	T	G	A	C	G	A	C	A	T	C	G	H11
WB-154	G	T	G	A	A	C	C	G	T	G	A	C	G	A	C	A	T	C	G	H11
WB-159	G	T	G	A	A	C	C	G	T	G	A	C	G	A	C	A	T	C	G	H11
WB-160	G	T	G	A	A	C	C	G	T	G	A	C	G	A	C	A	T	C	G	H11
WB-161	G	T	G	A	A	C	C	G	T	G	A	C	G	A	C	A	T	C	G	H11
WB-162	G	T	G	A	A	C	C	G	T	G	A	C	G	A	C	A	T	C	G	H11
WB-163	G	T	G	A	A	C	C	G	T	G	A	C	G	A	C	A	T	C	G	H11
WB-165	G	T	G	A	A	C	C	G	T	G	A	C	G	A	C	A	T	C	G	H11
WB-166	G	T	G	A	A	C	C	G	T	G	A	C	G	A	C	A	T	C	G	H11
WB-167	G	T	G	A	A	C	C	G	T	G	A	C	G	A	C	A	T	C	G	H11
WB-169	G	T	G	A	A	C	C	G	T	G	A	C	G	A	C	A	T	C	G	H11
WB-170	G	T	G	A	A	C	C	G	T	G	A	C	G	A	C	A	T	C	G	H11
WB-173	G	T	G	A	A	C	C	G	T	G	A	C	G	A	C	A	T	C	G	H11
WB-174	G	T	G	A	A	C	C	G	T	G	A	C	G	A	C	A	T	C	G	H11
WB-175	G	T	G	A	A	C	C	G	T	G	A	C	G	A	C	A	T	C	G	H11
WB-180	G	T	G	A	A	C	C	G	T	G	A	C	G	A	C	A	T	C	G	H11
WB-181	G	T	G	A	A	C	C	G	T	G	A	C	G	A	C	A	T	C	G	H11
WB-183	G	T	G	A	A	C	C	G	T	G	A	C	G	A	C	A	T	C	G	H11
WB-186	G	T	G	A	A	C	C	G	T	G	A	C	G	A	C	A	T	C	G	H11
WB-187	G	T	G	A	A	C	C	G	T	G	A	C	G	A	C	A	T	C	G	H11
WB-188	G	T	G	A	A	C	C	G	T	G	A	C	G	A	C	A	T	C	G	H11
WB-189	G	T	G	A	A	C	C	G	T	G	A	C	G	A	C	A	T	C	G	H11
WB-192	G	T	G	A	A	C	C	G	T	G	A	C	G	A	C	A	T	C	G	H11
WB-193	G	T	G	A	A	C	C	G	T	G	A	C	G	A	C	A	T	C	G	H11
WB-194	G	T	G	A	A	C	C	G	T	G	A	C	G	A	C	A	T	C	G	H11
WB-195	G	T	G	A	A	C	C	G	T	G	A	C	G	A	C	A	T	C	G	H11
WB-196	G	T	G	A	A	C	C	G	T	G	A	C	G	A	C	A	T	C	G	H11
WB-197	G	T	G	A	A	C	C	G	T	G	A	C	G	A	C	A	T	C	G	H11
WB-198	G	T	G	A	A	C	C	G	T	G	A	C	G	A	C	A	T	C	G	H11
WB-199	G	T	G	A	A	C	C	G	T	G	A	C	G	A	C	A	T	C	G	H11
WB-200	G	T	G	A	A	C	C	G	T	G	A	C	G	A	C	A	T	C	G	H11
WB-201	G	T	G	A	A	C	C	G	T	G	A	C	G	A	C	A	T	C	G	H11
WB-202	G	T	G	A	A	C	C	G	T	G	A	C	G	A	C	A	T	C	G	H11
WB-203	G	T	G	A	A	C	C	G	T	G	A	C	G	A	C	A	T	C	G	H11
WB-204	G	T	G	A	A	C	C	G	T	G	A	C	G	A	C	A	T	C	G	H11
WB-205	G	T	G	A	A	C	C	G	T	G	A	C	G	A	C	A	T	C	G	H11
WB-206	G	T	G	A	A	C	C	G	T	G	A	C	G	A	C	A	T	C	G	H11
WB-207	G	T	G	A	A	C	C	G	T	G	A	C	G	A	C	A	T	C	G	H11
WB-208	G	T	G	A	A	C	C	G	T	G	A	C	G	A	C	A	T	C	G	H11
WB-209	G	T	G	A	A	C	C	G	T	G	A	C	G	A	C	A	T	C	G	H11
WB-210	G	T	G	A	A	C	C	G	T	G	A	C	G	A	C	A	T	C	G	H11
WB-211	G	T	G	A	A	C	C	G	T	G	A	C	G	A	C	A	T	C	G	H11
WB-212	G	T	G	A	A	C	C	G	T	G	A	C	G	A	C	A	T	C	G	H11
WB-214	G	T	G	A	A	C	C	G	T	G	A	C	G	A	C	A	T	C	G	H11
WB-215	G	T	G	A	A	C	C	G	T	G	A	C	G	A	C	A	T	C	G	H11
WB-216	G	T	G	A	A	C	C	G	T	G	A	C	G	A	C	A	T	C	G	H11
WB-217	G	T	G	A	A	C	C	G	T	G	A	C	G	A	C	A	T	C	G	H11
WB-218	G	T	G	A	A	C	C	G	T	G	A	C	G	A	C	A	T	C	G	H11
WB-219	G	T	G	A	A	C	C	G	T	G	A	C	G	A	C	A	T	C	G	H11
WB-220	G	T	G	A	A	C	C	G	T	G	A	C	G	A	C	A	T	C	G	H11
WB-221	G	T	G	A	A	C	C	G	T	G	A	C	G	A	C	A	T	C	G	H11
WB-222	G	T	G	A	A	C	C	G	T	G	A	C	G	A	C	A	T	C	G	H11
WB-223	G	T	G	A	A	C	C	G	T	G	A	C	G	A	C	A	T	C	G	H11
WB-224	G	T	G	A	A	C	C	G	T	G	A	C	G	A	C	A	T	C	G	H11
WB-225	G	T	G	A	A	C	C	G	T	G	A	C	G	A	C	A	T	C	G	H11
WB-226	G	T	G	A	A	C	C	G	T	G	A	C	G	A	C	A	T	C	G	H11
WB-227	G	T	G	A	A	C	C	G	T	G	A	C	G	A	C	A	T	C	G	H11
WB-228	G	T	G	A	A	C	C	G	T	G	A	C	G	A	C	A	T	C	G	H11
WB-229	G	T	G	A	A	C	C	G	T	G	A	C	G	A	C	A	T	C	G	H11
WB-230	G	T	G	A	A	C	C	G	T	G	A	C	G	A	C	A	T	C	G	H11
WB-231	G	T	G	A	A	C	C	G	T	G	A	C	G	A	C	A	T	C	G	H11
WB-232	G	T	G	A	A	C	C	G	T	G	A	C	G	A	C	A	T	C	G	H11
WB-233	G	T	G	A	A	C	C	G	T	G	A	C	G	A	C	A	T	C	G	H11
WB-234	G	T	G	A	A	C	C	G	T	G	A	C	G	A	C	A	T	C	G	H11
WB-235	G	T	G	A	A	C	C	G	T	G	A	C	G	A	C	A	T	C	G	H11
WB-236	G	T	G	A	A	C	C	G	T	G	A	C	G	A	C	A	T	C	G	H11
WB-237	G	T	G	A	A	C	C	G	T	G	A	C	G	A	C	A	T	C	G	H11
WB-238	G	T	G	A	A	C	C	G	T	G	A	C	G	A	C	A	T	C	G	H11
WB-240	G	T	G	A	A	C	C	G	T	G	A	C	G	A	C	A	T	C	G	H11
WB-241	G	T	G	A	A	C	C	G	T	G	A	C	G	A	C	A	T	C	G	H11
WB-242	G	T	G	A	A	C	C	G	T	G	A	C	G	A	C	A	T	C	G	H11
WB-243	G	T	G	A	A	C	C	G	T	G	A	C	G	A	C	A	T	C	G	H11
WB-244	G	T	G	A	A	C	C	G	T	G	A	C	G	A	C	A	T	C	G	H11
WB-245	G	T	G	A	A	C	C	G	T	G	A	C	G	A	C	A	T	C	G	H11
WB-246	G	T	G	A	A	C	C	G	T	G	A	C	G	A	C	A	T	C	G	H11
WB-247	G	T	G	A	A	C	C	G	T	G	A	C	G	A	C	A	T	C	G	H11
WB-249	G	T	G	A	A	C	C	G	T	G	A	C	G	A	C	A	T	C	G	H11
WB-250	G	T	G	A	A	C	C	G	T	G	A	C	G	A	C	A	T	C	G	H11
WB-252	G	T	G	A	A	C	C	G	T	G	A	C	G	A	C	A	T	C	G	H11
WB-253	G	T	G	A	A	C	C	G	T	G	A	C	G	A	C	A	T	C	G	H11
WB-254	G	T	G	A	A	C	C	G	T	G	A	C	G	A	C	A	T	C	G	H11
WB-255	G	T	G	A	A	C	C	G	T	G	A	C	G	A	C	A	T	C	G	H11
WB-256	G	T	G	A	A	C	C	G	T	G	A	C	G	A	C	A	T	C	G	H11
WB-257	G	T	G	A	A	C	C	G	T	G	A	C	G	A	C	A	T	C	G	H11
WB-258	G	T	G	A	A	C	C	G	T	G	A	C	G	A	C	A	T	C	G	H11
WB-259	G	T	G	A	A	C	C	G	T	G	A	C	G	A	C	A	T	C	G	H11
WB-260	G	T	G	A	A	C	C	G	T	G	A	C	G	A	C	A	T	C	G	H11
WB-261	G	T	G	A	A	C	C	G	T	G	A	C	G	A	C	A	T	C	G	H11
WB-262	G	T	G	A	A	C	C	G	T	G	A	C	G	A	C	A	T	C	G	H11
WB-263	G	T	G	A	A	C	C	G	T	G	A	C	G	A	C	A	T	C	G	H11
WB-264	G	T	G	A	A	C	C	G	T	G	A	C	G	A	C	A	T	C	G	H11
WB-267	G	T	G	A	A	C	C	G	T	G	A	C	G	A	C	A	T	C	G	H11
WB-268	G	T	G	A	A	C	C	G	T	G	A	C	G	A	C	A	T	C	G	H11
WB-269	G	T	G	A	A	C	C	G	T	G	A	C	G	A	C	A	T	C	G	H11
WB-027	G	T	G	A	A	C	C	G	T	G	A	C	G	A	C	A	T	C	G	H11
WB-270	G	T	G	A	A	C	C	G	T	G	A	C	G	A	C	A	T	C	G	H11
WB-271	G	T	G	A	A	C	C	G	T	G	A	C	G	A	C	A	T	C	G	H11
WB-272	G	T	G	A	A	C	C	G	T	G	A	C	G	A	C	A	T	C	G	H11
WB-274	G	T	G	A	A	C	C	G	T	G	A	C	G	A	C	A	T	C	G	H11
WB-275	G	T	G	A	A	C	C	G	T	G	A	C	G	A	C	A	T	C	G	H11
WB-276	G	T	G	A	A	C	C	G	T	G	A	C	G	A	C	A	T	C	G	H11
WB-277	G	T	G	A	A	C	C	G	T	G	A	C	G	A	C	A	T	C	G	H11
WB-278	G	T	G	A	A	C	C	G	T	G	A	C	G	A	C	A	T	C	G	H11
WB-279	G	T	G	A	A	C	C	G	T	G	A	C	G	A	C	A	T	C	G	H11
WB-280	G	T	G	A	A	C	C	G	T	G	A	C	G	A	C	A	T	C	G	H11
WB-281	G	T	G	A	A	C	C	G	T	G	A	C	G	A	C	A	T	C	G	H11
WB-284	G	T	G	A	A	C	C	G	T	G	A	C	G	A	C	A	T	C	G	H11
WB-285	G	T	G	A	A	C	C	G	T	G	A	C	G	A	C	A	T	C	G	H11
WB-286	G	T	G	A	A	C	C	G	T	G	A	C	G	A	C	A	T	C	G	H11
WB-287	G	T	G	A	A	C	C	G	T	G	A	C	G	A	C	A	T	C	G	H11
WB-291	G	T	G	A	A	C	C	G	T	G	A	C	G	A	C	A	T	C	G	H11
WB-293	G	T	G	A	A	C	C	G	T	G	A	C	G	A	C	A	T	C	G	H11
WB-294	G	T	G	A	A	C	C	G	T	G	A	C	G	A	C	A	T	C	G	H11
WB-298	G	T	G	A	A	C	C	G	T	G	A	C	G	A	C	A	T	C	G	H11
WB-299	G	T	G	A	A	C	C	G	T	G	A	C	G	A	C	A	T	C	G	H11
WB-030	G	T	G	A	A	C	C	G	T	G	A	C	G	A	C	A	T	C	G	H11
WB-300	G	T	G	A	A	C	C	G	T	G	A	C	G	A	C	A	T	C	G	H11
WB-302	G	T	G	A	A	C	C	G	T	G	A	C	G	A	C	A	T	C	G	H11
WB-303	G	T	G	A	A	C	C	G	T	G	A	C	G	A	C	A	T	C	G	H11
WB-304	G	T	G	A	A	C	C	G	T	G	A	C	G	A	C	A	T	C	G	H11
WB-305	G	T	G	A	A	C	C	G	T	G	A	C	G	A	C	A	T	C	G	H11
WB-306	G	T	G	A	A	C	C	G	T	G	A	C	G	A	C	A	T	C	G	H11
WB-307	G	T	G	A	A	C	C	G	T	G	A	C	G	A	C	A	T	C	G	H11
WB-308	G	T	G	A	A	C	C	G	T	G	A	C	G	A	C	A	T	C	G	H11
WB-031	G	T	G	A	A	C	C	G	T	G	A	C	G	A	C	A	T	C	G	H11
WB-312	G	T	G	A	A	C	C	G	T	G	A	C	G	A	C	A	T	C	G	H11
WB-315	G	T	G	A	A	C	C	G	T	G	A	C	G	A	C	A	T	C	G	H11
WB-316	G	T	G	A	A	C	C	G	T	G	A	C	G	A	C	A	T	C	G	H11
WB-317	G	T	G	A	A	C	C	G	T	G	A	C	G	A	C	A	T	C	G	H11
WB-318	G	T	G	A	A	C	C	G	T	G	A	C	G	A	C	A	T	C	G	H11
WB-319	G	T	G	A	A	C	C	G	T	G	A	C	G	A	C	A	T	C	G	H11
WB-320	G	T	G	A	A	C	C	G	T	G	A	C	G	A	C	A	T	C	G	H11
WB-325	G	T	G	A	A	C	C	G	T	G	A	C	G	A	C	A	T	C	G	H11
WB-328	G	T	G	A	A	C	C	G	T	G	A	C	G	A	C	A	T	C	G	H11
WB-329	G	T	G	A	A	C	C	G	T	G	A	C	G	A	C	A	T	C	G	H11
WB-331	G	T	G	A	A	C	C	G	T	G	A	C	G	A	C	A	T	C	G	H11
WB-335	G	T	G	A	A	C	C	G	T	G	A	C	G	A	C	A	T	C	G	H11
WB-337	G	T	G	A	A	C	C	G	T	G	A	C	G	A	C	A	T	C	G	H11
WB-339	G	T	G	A	A	C	C	G	T	G	A	C	G	A	C	A	T	C	G	H11
WB-340	G	T	G	A	A	C	C	G	T	G	A	C	G	A	C	A	T	C	G	H11
WB-341	G	T	G	A	A	C	C	G	T	G	A	C	G	A	C	A	T	C	G	H11
WB-342	G	T	G	A	A	C	C	G	T	G	A	C	G	A	C	A	T	C	G	H11
WB-344	G	T	G	A	A	C	C	G	T	G	A	C	G	A	C	A	T	C	G	H11
WB-345	G	T	G	A	A	C	C	G	T	G	A	C	G	A	C	A	T	C	G	H11
WB-346	G	T	G	A	A	C	C	G	T	G	A	C	G	A	C	A	T	C	G	H11
WB-347	G	T	G	A	A	C	C	G	T	G	A	C	G	A	C	A	T	C	G	H11
WB-349	G	T	G	A	A	C	C	G	T	G	A	C	G	A	C	A	T	C	G	H11
WB-350	G	T	G	A	A	C	C	G	T	G	A	C	G	A	C	A	T	C	G	H11
WB-351	G	T	G	A	A	C	C	G	T	G	A	C	G	A	C	A	T	C	G	H11
WB-352	G	T	G	A	A	C	C	G	T	G	A	C	G	A	C	A	T	C	G	H11
WB-353	G	T	G	A	A	C	C	G	T	G	A	C	G	A	C	A	T	C	G	H11
WB-355	G	T	G	A	A	C	C	G	T	G	A	C	G	A	C	A	T	C	G	H11
WB-356	G	T	G	A	A	C	C	G	T	G	A	C	G	A	C	A	T	C	G	H11
WB-357	G	T	G	A	A	C	C	G	T	G	A	C	G	A	C	A	T	C	G	H11
WB-359	G	T	G	A	A	C	C	G	T	G	A	C	G	A	C	A	T	C	G	H11
WB-362	G	T	G	A	A	C	C	G	T	G	A	C	G	A	C	A	T	C	G	H11
WB-363	G	T	G	A	A	C	C	G	T	G	A	C	G	A	C	A	T	C	G	H11
WB-364	G	T	G	A	A	C	C	G	T	G	A	C	G	A	C	A	T	C	G	H11
WB-365	G	T	G	A	A	C	C	G	T	G	A	C	G	A	C	A	T	C	G	H11
WB-368	G	T	G	A	A	C	C	G	T	G	A	C	G	A	C	A	T	C	G	H11
WB-370	G	T	G	A	A	C	C	G	T	G	A	C	G	A	C	A	T	C	G	H11
WB-374	G	T	G	A	A	C	C	G	T	G	A	C	G	A	C	A	T	C	G	H11
WB-375	G	T	G	A	A	C	C	G	T	G	A	C	G	A	C	A	T	C	G	H11
WB-377	G	T	G	A	A	C	C	G	T	G	A	C	G	A	C	A	T	C	G	H11
WB-379	G	T	G	A	A	C	C	G	T	G	A	C	G	A	C	A	T	C	G	H11
WB-382	G	T	G	A	A	C	C	G	T	G	A	C	G	A	C	A	T	C	G	H11
WB-384	G	T	G	A	A	C	C	G	T	G	A	C	G	A	C	A	T	C	G	H11
WB-393	G	T	G	A	A	C	C	G	T	G	A	C	G	A	C	A	T	C	G	H11
WB-398	G	T	G	A	A	C	C	G	T	G	A	C	G	A	C	A	T	C	G	H11
WB-399	G	T	G	A	A	C	C	G	T	G	A	C	G	A	C	A	T	C	G	H11
WB-040	G	T	G	A	A	C	C	G	T	G	A	C	G	A	C	A	T	C	G	H11
WB-402	G	T	G	A	A	C	C	G	T	G	A	C	G	A	C	A	T	C	G	H11
WB-405	G	T	G	A	A	C	C	G	T	G	A	C	G	A	C	A	T	C	G	H11
WB-041	G	T	G	A	A	C	C	G	T	G	A	C	G	A	C	A	T	C	G	H11
WB-424	G	T	G	A	A	C	C	G	T	G	A	C	G	A	C	A	T	C	G	H11
WB-427	G	T	G	A	A	C	C	G	T	G	A	C	G	A	C	A	T	C	G	H11
WB-428	G	T	G	A	A	C	C	G	T	G	A	C	G	A	C	A	T	C	G	H11
WB-043	G	T	G	A	A	C	C	G	T	G	A	C	G	A	C	A	T	C	G	H11
WB-044	G	T	G	A	A	C	C	G	T	G	A	C	G	A	C	A	T	C	G	H11
WB-446	G	T	G	A	A	C	C	G	T	G	A	C	G	A	C	A	T	C	G	H11
WB-447	G	T	G	A	A	C	C	G	T	G	A	C	G	A	C	A	T	C	G	H11
WB-448	G	T	G	A	A	C	C	G	T	G	A	C	G	A	C	A	T	C	G	H11
WB-449	G	T	G	A	A	C	C	G	T	G	A	C	G	A	C	A	T	C	G	H11
WB-450	G	T	G	A	A	C	C	G	T	G	A	C	G	A	C	A	T	C	G	H11
WB-451	G	T	G	A	A	C	C	G	T	G	A	C	G	A	C	A	T	C	G	H11
WB-453	G	T	G	A	A	C	C	G	T	G	A	C	G	A	C	A	T	C	G	H11
WB-454	G	T	G	A	A	C	C	G	T	G	A	C	G	A	C	A	T	C	G	H11
WB-455	G	T	G	A	A	C	C	G	T	G	A	C	G	A	C	A	T	C	G	H11
WB-456	G	T	G	A	A	C	C	G	T	G	A	C	G	A	C	A	T	C	G	H11
WB-457	G	T	G	A	A	C	C	G	T	G	A	C	G	A	C	A	T	C	G	H11
WB-458	G	T	G	A	A	C	C	G	T	G	A	C	G	A	C	A	T	C	G	H11
WB-046	G	T	G	A	A	C	C	G	T	G	A	C	G	A	C	A	T	C	G	H11
WB-460	G	T	G	A	A	C	C	G	T	G	A	C	G	A	C	A	T	C	G	H11
WB-462	G	T	G	A	A	C	C	G	T	G	A	C	G	A	C	A	T	C	G	H11
WB-464	G	T	G	A	A	C	C	G	T	G	A	C	G	A	C	A	T	C	G	H11
WB-465	G	T	G	A	A	C	C	G	T	G	A	C	G	A	C	A	T	C	G	H11
WB-466	G	T	G	A	A	C	C	G	T	G	A	C	G	A	C	A	T	C	G	H11
WB-467	G	T	G	A	A	C	C	G	T	G	A	C	G	A	C	A	T	C	G	H11
WB-469	G	T	G	A	A	C	C	G	T	G	A	C	G	A	C	A	T	C	G	H11
WB-047	G	T	G	A	A	C	C	G	T	G	A	C	G	A	C	A	T	C	G	H11
WB-471	G	T	G	A	A	C	C	G	T	G	A	C	G	A	C	A	T	C	G	H11
WB-472	G	T	G	A	A	C	C	G	T	G	A	C	G	A	C	A	T	C	G	H11
WB-473	G	T	G	A	A	C	C	G	T	G	A	C	G	A	C	A	T	C	G	H11
WB-475	G	T	G	A	A	C	C	G	T	G	A	C	G	A	C	A	T	C	G	H11
WB-478	G	T	G	A	A	C	C	G	T	G	A	C	G	A	C	A	T	C	G	H11
WB-050	G	T	G	A	A	C	C	G	T	G	A	C	G	A	C	A	T	C	G	H11
WB-502	G	T	G	A	A	C	C	G	T	G	A	C	G	A	C	A	T	C	G	H11
WB-051	G	T	G	A	A	C	C	G	T	G	A	C	G	A	C	A	T	C	G	H11
WB-510	G	T	G	A	A	C	C	G	T	G	A	C	G	A	C	A	T	C	G	H11
WB-512	G	T	G	A	A	C	C	G	T	G	A	C	G	A	C	A	T	C	G	H11
WB-053	G	T	G	A	A	C	C	G	T	G	A	C	G	A	C	A	T	C	G	H11
WB-054	G	T	G	A	A	C	C	G	T	G	A	C	G	A	C	A	T	C	G	H11
WB-055	G	T	G	A	A	C	C	G	T	G	A	C	G	A	C	A	T	C	G	H11
WB-058	G	T	G	A	A	C	C	G	T	G	A	C	G	A	C	A	T	C	G	H11
WB-061	G	T	G	A	A	C	C	G	T	G	A	C	G	A	C	A	T	C	G	H11
WB-063	G	T	G	A	A	C	C	G	T	G	A	C	G	A	C	A	T	C	G	H11
WB-064	G	T	G	A	A	C	C	G	T	G	A	C	G	A	C	A	T	C	G	H11
WB-066	G	T	G	A	A	C	C	G	T	G	A	C	G	A	C	A	T	C	G	H11
WB-067	G	T	G	A	A	C	C	G	T	G	A	C	G	A	C	A	T	C	G	H11
WB-069	G	T	G	A	A	C	C	G	T	G	A	C	G	A	C	A	T	C	G	H11
WB-007	G	T	G	A	A	C	C	G	T	G	A	C	G	A	C	A	T	C	G	H11
WB-070	G	T	G	A	A	C	C	G	T	G	A	C	G	A	C	A	T	C	G	H11
WB-071	G	T	G	A	A	C	C	G	T	G	A	C	G	A	C	A	T	C	G	H11
WB-077	G	T	G	A	A	C	C	G	T	G	A	C	G	A	C	A	T	C	G	H11
WB-078	G	T	G	A	A	C	C	G	T	G	A	C	G	A	C	A	T	C	G	H11
WB-088	G	T	G	A	A	C	C	G	T	G	A	C	G	A	C	A	T	C	G	H11
WB-089	G	T	G	A	A	C	C	G	T	G	A	C	G	A	C	A	T	C	G	H11
WB-090	G	T	G	A	A	C	C	G	T	G	A	C	G	A	C	A	T	C	G	H11
WB-091	G	T	G	A	A	C	C	G	T	G	A	C	G	A	C	A	T	C	G	H11
WB-094	G	T	G	A	A	C	C	G	T	G	A	C	G	A	C	A	T	C	G	H11
WB-095	G	T	G	A	A	C	C	G	T	G	A	C	G	A	C	A	T	C	G	H11
WB-096	G	T	G	A	A	C	C	G	T	G	A	C	G	A	C	A	T	C	G	H11
WB-098	G	T	G	A	A	C	C	G	T	G	A	C	G	A	C	A	T	C	G	H11
WB-099	G	T	G	A	A	C	C	G	T	G	A	C	G	A	C	A	T	C	G	H11
WB-101	G	T	G	A	A	C	C	G	T	G	A	C	G	A	C	A	T	C	N	H11
WB-065	G	T	G	A	A	C	C	G	T	G	A	C	G	A	C	A	T	C	N	H11
WB-151	G	T	G	A	A	C	C	G	T	G	A	C	G	A	C	N	N	C	G	H11
WB-164	G	T	G	A	A	C	C	G	T	G	A	C	G	A	C	N	N	C	G	H11
WB-323	G	T	G	A	A	C	C	G	T	G	A	C	G	A	C	N	N	C	G	H11
WB-373	G	T	G	A	A	C	C	G	T	G	A	C	G	A	C	N	T	C	G	H11
WB-311	G	T	G	A	A	C	C	G	T	G	A	C	G	A	N	A	T	C	G	H11
WB-324	G	T	G	A	A	C	C	G	T	G	A	C	G	A	N	A	T	C	G	H11
WB-371	G	T	G	A	A	C	C	G	T	G	A	C	G	A	N	A	T	C	G	H11
WB-404	G	T	G	A	A	C	C	G	T	G	A	C	G	N	C	A	T	C	G	H11
WB-239	G	T	G	A	A	C	C	G	T	G	A	N	G	A	C	A	T	C	G	H11
WB-292	G	T	G	A	A	C	C	G	T	G	A	N	G	A	C	A	T	C	G	H11
WB-251	G	T	G	A	A	C	N	G	T	G	A	C	G	A	C	A	T	C	G	H11
WB-273	G	T	G	A	A	C	N	G	T	G	A	C	G	A	C	A	T	C	G	H11
WB-422	G	T	G	A	A	C	N	G	T	G	A	C	G	A	C	A	T	C	G	H11

## Sheet: Table S4
Table S4: Details of partial gene duplicate pairs in the barley genome.
Pair Nr.	Query id	Query ORF	Agilent probe	Best HORVU blastN hit	Pseudomol hit start	Pseudomol hit end	Subject id	Subject ORF	Agilent probe	Best HORVU blastN hit	Pseudomol hit start	Pseudomol hit end	Function of longer ORF (HORVU annotation)	Short ORF caused by:	Chr location	Gene distance on chr	% identity ORFs	alignment length AA	mismatches	gap openings	q/s cDNA lengh ratio	q/s ORF lengh ratio		query start	query end	query length	query ORFstart	query ORFend	ORF lengh AA	ORF vs query length	ORF vs alignm length		subject start	subject end	subject length	subject ORFstart	subject ORFend	ORF lengh AA	ORF vs subject length	ORF vs alignm length
1	AK371875	Shorter	U35_44k_v1_3071	HORVU3Hr1G081380			AK361754	Longer	U35_44k_v1_11284	HORVU3Hr1G113910			U-box domain-containing protein 4	Partial gene duplication	same	3253	84.96	419	63	0	0.70192	0.531889		550	1806	2084	478	1804	442	0.636276	1.05489		1406	2662	2969	167	2660	831	0.839677	1.98329
2	AK361624	Shorter	U35_44k_v1_10777	HORVU2Hr1G079630			AK371135	Longer	U35_44k_v1_38406	HORVU4Hr1G064160			OBERON protein 3	Partial gene duplication	different	n.a.	96.55	116	4	0	0.342421	0.161125		339	686	942	309	687	126	0.401274	1.08621		2168	2515	2751	170	2516	782	0.852781	6.74138
3	AK376166	Shorter	U35_44k_v1_5346	HORVU4Hr1G073960	5H_590006549	5H_589934408	AK373317	Longer	U35_44k_v1_5346	HORVU4Hr1G073960	4H_592222851	4H_592230594	Dynamin related protein 5A	Partial gene duplication	different	n.a.	89.01	191	21	0	1.50681	0.682		302	874	4867	377	763	129	0.0795151	0.675393		342	914	3230	237	804	189	0.175542	0.989529
4	AK357009	Shorter	U35_44k_v1_19627	HORVU1Hr1G018480	partial match	partial match	AK369961	Longer	U35_44k_v1_19627	HORVU1Hr1G018480	1H_67897395	1H_67896729	Unknown function	Internal deletion	unknown	unknown	97.73	88	2	0	0.786248	0.644928		262	525	526	72	339	89	0.507605	1.01136		405	668	669	68	482	138	0.618834	1.56818
5	AK359637	Shorter	U35_44k_v1_5409	HORVU1Hr1G002590			AK365951	Longer	U35_44k_v1_5280	HORVU1Hr1G002460			Receptor-like protein kinase	Premature stop by deletion/mutation	same	13	92.89	394	28	0	1.2406	0.298		135	2672	2769	154	771	206	0.223185	0.243		3	2191	2232	25	2098	691	0.928763	0.947
6	AK356426	Longer	U35_44k_v1_18784	HORVU3Hr1G099690			AK373757	Shorter	not present	HORVU3Hr1G099680			CASP-like protein 16	Premature stop by DNA insertion	same	1	82	45	8	0	0.278694	1.96		13	223	777	87	552	155	0.598456	1.40909		3	217	2788	81	317	79	0.10868	0.718
7	AK366320	Longer	U35_44k_v1_23193	HORVU7Hr1G042000			AK368841	Shorter	U35_44k_v1_44027	HORVU7Hr1G041950			DUF4228 Protein	Internal deletion	same	5	90.59	170	16	0	0.447929	1.48187		399	908	1514	114	972	286	0.566711	1.68235		82	591	3380	100	679	193	0.171302	1.13529
8	AK366132	Longer	not present	HORVU1Hr1G078300	1H_519752171	1H_519757938	AK354340	Shorter	U35_44k_v1_12677	HORVU1Hr1G078300	3H_203618476	3H_203623050	Receptor-like protein kinase	Partial gene duplication	different	n.a.	94.89	313	16	0	1.33641	3.5754		614	1552	2896	26	2729	901	0.933356	2.87859		107	1045	2167	320	1076	252	0.348869	0.805112
Red Text = Gene pair HvARM1_ HvPUB15
Yellow background = Identical best BlastN hit of shorter and longer transcript																										210

## Sheet: Table S5
Table S5: Evolutionary conservation of partial gene duplicates in Triticeae tribe
Partial duplicate (PD) barley	Function full-length gene	PD Ae.tauschii	PD T.urartu	PD T.aestivum (B)	PD S.cereale
AK361624	OBERON protein 3	Absent	Absent	Absent	Absent
AK376166	Dynamin related protein 5A	Absent	Absent	Absent	Absent
AK357009	Unknown function	Absent	Absent	Absent	Absent
AK359637	Receptor-like protein kinase	Absent	Absent	IWGSC_chr1BS_ab_K71_Contigs_longerthan_200_3413488 (258 aa)	CCJQ010043355 (257 aa)
AK373757	CASP-like protein 16	NWVB0100003_Pos_576424525ff (86 aa)	Absent	3b_PseudomoleculeV1_Pos_715256507ff(54 aa)	FKKI010485446 (62 aa)
AK357551	HXXXD-type acyl-transferase protein	Absent	Absent	TGACv1_scaffold_080520_1DS (323 aa)CJ667857 (EST)	Absent
AK368841	DUF4228 Protein	Absent	Absent	Absent	Absent
AK354340	Receptor-like protein kinase	Absent	Absent	Absent	Absent
PD-Partial duplicate

## Sheet: Table S6
Table S6: Transcript regulation of partial duplicates in host (Bgh) and non-host (Bgt) powdery mildew interaction in barley.
Probe	Gene	Duplicate	t-test Bgh_Ctr 6h	t-test Bgh_Ctr 12h	t-test Bgh_Ctr 24h	t-test Bgh_Ctr 74h	t-test Bgt_Ctr 6h	t-test Bgt_Ctr 12h	t-test Bgt_Ctr 24h	t-test Bgt_Ctr 74h	Number of time points with T-tests with p<0,05
U35_44k_v1_10220	AK366688	Shorter	0.218184	0.0471762	0.0752889	0.413046	0.179898	0.00235908	0.196095	0.936791	2
U35_44k_v1_10777	AK361624	Shorter	0.159628	0.629593	0.387083	0.472292	0.437713	0.346649	0.691925	0.895963	0
U35_44k_v1_12677	AK354340	Shorter	0.299084	0.311609	0.448189	0.00372869	0.0529402	0.487893	0.183712	0.920956	1
U35_44k_v1_19627	AK357009	Shorter	0.868877	0.411097	0.500691	0.0950022	0.97481	0.899654	0.722988	0.362821	0
U35_44k_v1_3071	AK371875	Shorter	0.0239151	0.0138557	0.026861	0.539426	0.0200559	0.0180808	0.0695085	0.971438	5
U35_44k_v1_44027	AK368841	Shorter	0.0250318	0.0140831	0.0011744	0.00084337	0.0160312	0.000839999	0.00181625	0.0187675	8
U35_44k_v1_5346	AK376166	Shorter	0.425742	0.654462	0.104532	0.0394147	0.123469	0.481093	0.039699	0.550976	2
U35_44k_v1_5409	AK359637	Shorter	0.444487	0.621945	0.0460306	0.0158562	0.371606	0.78481	0.0530548	0.124844	2
U35_44k_v1_11284	AK361754	Longer	0.41241	0.713785	0.519071	0.637453	0.0371915	0.0821762	0.805248	0.640302	1
U35_44k_v1_19627	AK369961	Longer	0.868877	0.411097	0.500691	0.0950022	0.97481	0.899654	0.722988	0.362821	0
U35_44k_v1_23193	AK363478	Longer	0.331508	0.386967	0.079753	0.0813281	0.0944007	0.389724	0.166155	0.932198	0
U35_44k_v1_38406	AK371135	Longer	0.738739	0.889676	0.299463	0.425544	0.330727	0.726839	0.425777	0.475758	0
U35_44k_v1_5346	AK373317	Longer	0.425742	0.654462	0.104532	0.0394147	0.123469	0.481093	0.039699	0.550976	2
Statistical significance (p-value) are indicated in comparison to treatment (Bgh or Bgt) vs control (Ctr).

## Sheet: Table S7
Table S7: Primary microarray signal intensity data of HvThf1 and HvClpS1
ID	ProbeName	[Control, 6h](normalized)	[Control, 12h](normalized)	[Control, 24h](normalized)	[Control, 74h](normalized)	[Host, 6h](normalized)	[Host, 12h](normalized)	[Host, 24h](normalized)	[Host, 74h](normalized)	[Non-host, 6h](normalized)	[Non-host, 12h](normalized)	[Non-host, 24h](normalized)	[Non-host, 74h](normalized)	Best hit NCBI nr	Best hit Rice PP5	Contig Name _HarvEST35_	Sequence	Top TAIR9 protein hit
HvThf1	CUST_9717_PI390587928	10.5179	10.3978	10.691	9.82456	10.4686	10.272	9.51314	9.55431	10.1335	10.3205	10.1556	9.73735	gb|AAU82110.1| e-135 chloroplast inositol phosphatase-like protein [Triticum aestivum]	LOC_Os07g37250.1 1e-119 chloroplast-localized Ptr ToxA-binding protein1 putative expressed	374	CTCACAAGATGAGAAATCATATATTTTGGTGAAAAAGAAGTCATTCTGACTGGTGCTGTT	AT2G20890.1
HvClpS1	CUST_13820_PI390587928	10.6592	10.8375	11.3043	11.1218	10.7619	10.8636	10.1774	10.4952	10.1981	10.319	10.6306	11.0432	gb|EAZ42831.1| 5e-50 hypothetical protein OsJ_026314 [Oryza sativa (japonica cultivar-group)]	LOC_Os08g33540.1 1e-51 ATP-dependent Clp protease adaptor protein ClpS containing protein expressed	829	TGTTAATATCATGCAAGAGGCACACGTGAATGGGATGGCAGTAGTTATTGTCTGCTCGCA	AT1G68660.1
Powdery mildew pathogens:
Host interaction with B. graminis f.sp. hordei (Bgh)
Nonhost interaction with B. graminis f.sp. tritici (Bgt)
Log(2)-transformad and quantile-normalized signal intensities caluclated by GeneSpring software package are shown.
Mean values from three independent inoculation experiments.
